# Supplementary material for: Cytokeratin 7 expression as a predictor of an unfavorable prognosis in colorectal carcinoma
Source: Sci Rep. 2021 Sep 9;11:17863. doi: 10.1038/s41598-021-97480-4 (PMC8429687; doi:10.1038/s41598-021-97480-4)
Supplement: Supplementary file 1 — Supplementary Information. [file 41598_2021_97480_MOESM1_ESM.xlsx]

## Sheet: List1
Age	Sex	Situs	Side	Grade	Morphology	Stage	UICC	CK 7	CK 20	MMR def	surv_time (years)	surv_5Y
70	M	descendens	sin	2	NOS	pT3 pN2	III	0	1	0	10.3326	Yes
59	M	transversum	dx	2	NOS	pT3 pN0	II	0	0.1	0	6.23409	Yes
56	F	rectum	sin	3	NOS	pT3 pN2	III	0	0.3	0	2.5462	No
60	F	sigmoideum	sin	3	NOS	pT3 pN2 M1	IV	0	0.95	0	7.82752	Yes
58	M	ascendens	dx	2	NOS	pT3 pN1	III	0	0.95	0	9.45106	Yes
71	F	ascendens	dx	2	NOS	pT3 pN0	II	0	0.6	1 (PMS2- MLH1-)	9.12252	Yes
69	F	sigmoideum	sin	1	NOS	pT3pN0	II	0	0.6	0	8.01643	Yes
41	F	sigmoideum	sin	3	mucinous	pT4 pN0 M1	IV	0	0.65	0	2.51335	No
72	M	rectum	sin	2	NOS	pT3 pN0	II	0	0.95	0	8.4627	Yes
72	F	sigmoideum	sin	2	NOS	pT3 pN1	III	0	1	0	9.11431	Yes
73	M	descendens	sin	2	NOS	pT3 pN0	II	0	0.95	0	10.1027	Yes
85	F	lienal flexure	dx	2	NOS	pT3 pN0	II	0	0.05	0	3.67146	No
63	F	ascendens	dx	2	NOS	pT3 pN0	II	0	0.05	0	8.88706	Yes
84	F	transversum	dx	2	NOS	pT3 pN2 pM1b	IV	0	0.02	0	1.62081	No
53	F	ascendens	dx	2	NOS	pT4 pN0	II	0.15	0.05	0	9.62355	Yes
71	M	rectum	sin	2	NOS	pT3 pN0	II	0	0.4	0	9.295	Yes
81	M	descendens	sin	3	NOS	pT3pN1	III	0	0.05	0	9.19097	Yes
79	F	rectum	sin	3	NOS	pT3 pN1	III	0	0.8	0	2.39288	No
74	F	sigmoideum	sin	2	NOS	pT3 pN0	II	0	0.75	0	9.60712	Yes
73	F	sigmoideum	sin	2	NOS	pT3 pN0	II	0	0.8	0	3.43053	NA
40	F	ascendens	dx	3	signet ring	pT2 pN0	I	0	0.3	0	9.59343	Yes
74	M	rectum	sin	2	NOS	pT3 pN0	II	0.02	0.05	0	3.43053	NA
74	F	sigmoideum	sin	2	NOS	pT2 pN0	I	0	0.95	0	8.13142	Yes
30	F	rectum	sin	1	NOS	pT2 pN0	I	0	0.1	0	9.16906	Yes
79	F	lienal flexure	dx	2	NOS	pT3 pN0	II	0	0.9	0	9.40726	Yes
60	M	rectum	sin	1	NOS	pT3 pN0	II	0	0.65	0	2.33265	No
73	F	sigmoideum	sin	1	NOS	pT1 pN0	I	0	0.9	0	9.28405	Yes
82	M	sigmoideum	sin	2	NOS	pT3 pN0 pM1a	IV	0	0.9	0	0.695414	No
76	M	multiple	sin	2	NOS	pT3 pN1b	III	0	0.9	0	6.52704	Yes
59	M	cecum	dx	3	NOS	pT3 pN2	III	0.01	0.4	0	1.19918	No
53	M	sigmoideum	sin	2	NOS	pT3 pN2	III	0	0.8	0	5.7796	Yes
69	F	sigmoideum	sin	2	NOS	pT3 pN1	III	0	0.01	0	9.2293	Yes
65	F	sigmoideum	sin	1	NOS	pT3 pN0	II	0	0.8	0	6.3655	Yes
54	M	multiple	sin	2	NOS	pT4 pN0 pM1b	IV	0	0.9	0	1.76591	No
87	F	rectum	sin	2	NOS	PT3 pN0	II	0	0.95	0	9.23751	Yes
72	F	cecum	dx	2	NOS	pT4 pN2	III	0	0.5	0	0.279261	No
55	M	sigmoideum	sin	2	NOS	pT3 pN1 pM1a	IV	0	0.9	0	1.93018	No
59	F	cecum	dx	3	NOS	pT3 pN0	II	0	0.6	1 (PMS2- MLH1-)	7.47159	Yes
59	F	cecum	dx	2	NOS	pT3 pN0	II	0	0.5	0	9.39083	Yes
80	M	ascendens	dx	2	NOS	pT3 pN0	II	0	0.7	0	8.77481	Yes
61	M	rectum	sin	2	NOS	pT3 pN0	II	0	0.75	0	8.33128	Yes
78	M	rectum	sin	2	NOS	pT3 pN0 pM1a	IV	0	0	0	5.2512	Yes
85	M	rectum	sin	2	NOS	pT3 pN0	II	0	0.75	0	4.44079	NA
63	M	descendens	sin	2	NOS	pT2 pN1	III	0	0.95	0	7.75907	Yes
63	M	hepatic flexure	dx	2	NOS	pT4a pN2 pM1b	IV	0	0.05	0	0.703628	No
68	F	descendens	sin	2	NOS	pT3 pN2	III	0	0.05	0	7.94251	Yes
68	M	rectum	sin	2	NOS	ypT3 pN1	III	0	0.2	0	5.96304	Yes
72	M	ascendens	dx	2	NOS	pT3 pN0	II	0	0.65	0	8.88433	Yes
68	F	ascendens	dx	2	NOS	pT3 pN1	III	0	0	1 (PMS2- MLH1-)	9.22382	Yes
62	M	rectum	sin	2	NOS	pT3 pN0	II	0	0.85	0	3.83299	No
60	M	transversum	dx	2	NOS	pT3 pN0 V1	II	0	0.2	0	1.6345	No
83	M	sigmoideum	sin	2	NOS	pT3pN0 pM1b	IV	0	0.95	0	2.46407	No
47	F	rectum	sin	2	NOS	pT2 pN2	III	0	1	0	7.10472	Yes
69	M	rectum	sin	2	NOS	pT3 pN0 V2	II	0	0.1	0	8.97467	Yes
63	M	rectum	sin	2	NOS	ypT1 pN0	I	0	0.5	0	7.26078	Yes
60	M	rectum	sin	2	NOS	pT3 pN0	II	0	0.05	0	9.54962	Yes
80	M	rectum	sin	2	NOS	pT3 pN0	II	0	0.9	0	7.29363	Yes
47	M	rectum	sin	2	NOS	pT4a pN1	III	0	0.2	0	7.44148	Yes
78	F	ascendens	dx	2	NOS	pT3 pN0	II	0	1	0	6.72142	Yes
87	F	sigmoideum	sin	1	NOS	PT2 pN0	I	0	0.4	0	9.28679	Yes
80	F	transversum	dx	3	NOS	pT3 pN0	II	0	0.5	1 (MLH1-. PMS2-)	10.0561	Yes
70	F	rectum	sin	2	NOS	pT3 pN1	III	0	1	0	9.88364	Yes
65	M	rectum	sin	2	NOS	pT2 pN0	I	0	0.01	0	7.55647	Yes
65	M	sigmoideum	sin	1	NOS	pT1 pN0	I	0	0.5	0	9.13073	Yes
66	M	rectum	sin	2	NOS	pT2 pN0	I	0	0.9	0	9.5332	Yes
63	F	sigmoideum	sin	3	NOS	pT2 pN2	III	0	0.9	0	5.37714	Yes
74	F	transversum	dx	2	NOS	pT3 pN1a	III	0	0.3	0	0.862423	No
83	M	rectum	sin	2	NOS	pT3 pN2	III	0	0.8	0	4.90075	No
66	M	sigmoideum	sin	2	NOS	pT3 pN0	II	0	0.7	0	8.81314	Yes
70	M	rectum	sin	1	NOS	pT3 pN2 M1a	IV	0	0.8	0	1.82615	No
58	F	rectum	sin	3	NOS	pT3 pN0	II	0.2	1	0	4.84326	No
70	M	sigmoideum	sin	2	NOS	pT3 pN0	II	0	0.65	0	5.30048	Yes
80	F	cecum	dx	2	NOS	pT2 pN1a	III	0	0.01	0	1.04586	No
75	F	cecum	dx	2	NOS	pT4a pN1b	III	0.01	0.95	0	1.97125	No
44	M	descendens	sin	2	NOS	pT3 pN2b	III	1	0.2	0	4.5065	No
72	F	sigmoideum	sin	1	NOS	pT2 pN0	I	0	0.75	0	7.56742	Yes
75	F	ascendens	dx	3	mucinous	pT4a pN0	II	0	0.05	1 (PMS2- MLH1-)	8.76934	Yes
33	F	sigmoideum	sin	2	NOS	pT3 pN0	II	0	0.4	0	5.86448	Yes
80	M	sigmoideum	sin	2	NOS	pT3 pN2a	III	0	0.4	0	4	No
68	M	cecum	dx	1	NOS	pT1 pN0	I	0.02	0.8	0	6.68857	Yes
66	F	rectum	sin	2	NOS	ypT3 ypN0	II	0	1	0	4.7885	No
66	M	sigmoideum	sin	2	NOS	pT3 pN0	II	0	80	0	8.47365	Yes
73	M	hepatic flexure	dx	3	NOS	pT3 pN0	II	0	0	1 (PMS2-)	6.97057	Yes
83	F	lienal flexure	dx	2	NOS	pT3pN1a	III	0	0.9	0	7.81656	Yes
68	M	ascendens	dx	3	mucinous	pT3 pN0	II	0.5	0.3	0	4.01643	NA
70	M	rectum	sin	3	NOS	pT2 pN0	I	0	1	0	7.39767	Yes
68	M	sigmoideum	sin	2	NOS	pT3 pN1a	III	0	0.9	0	7.78919	Yes
74	F	transversum	dx	1	NOS	pT2 N0	I	0	0.9	0	6.95688	Yes
77	M	sigmoideum	sin	2	NOS	pT4 N0	II	0	0.4	0	7.62765	Yes
68	M	rectum	sin	2	NOS	ypT2 N0	I	0	0.7	0	7.49076	Yes
37	M	rectosigmoideum	sin	2	NOS	pT3 pN2a	III	0.01	1	0	7.50992	Yes
60	M	rectum	sin	3	NOS	ypT3 pN0	II	0	1	0	6.04517	Yes
83	F	transversum	dx	2	NOS	pT4a pN0	II	0	1	0	1.36619	No
81	M	ascendens	dx	3	mucinous	pT4a pN1a	III	0	0.9	0	7.0308	Yes
53	F	cecum	dx	3	mucinous	pT1 pN0	I	0	1	0	4.9473	NA
66	M	lienal flexure	dx	2	NOS	pT4a pN0	II	0.5	0.3	0	1.23203	No
70	M	hepatic flexure	dx	3	mucinous	pT2 pN0	I	0	0.4	0	0.1013	No
80	F	hepatic flexure	dx	3	mucinous	pT4 pN2a M1b	IV	0	1	0	0.424367	No
77	M	sigmoideum	sin	2	NOS	pT4a pN1b	III	0	1	0	2.20123	No
58	M	sigmoideum	sin	2	NOS	pT3 pN0	II	0	0.2	0	7.43326	Yes
81	M	ascendens	dx	2	NOS	pT3 pN0	II	0	0.95	0	5.20739	Yes
73	M	ascendens	dx	2	NOS	pT4 pN2b	III	0.02	0	0	0.019165	No
73	F	sigmoideum	sin	2	NOS	pT3 pN2a	III	0	0.95	1 (PMS2-)	5.97673	Yes
67	M	rectosigmoideum	sin	3	NOS	pT3 pN1	III	0	0.8	0	0.0273785	NA
52	F	ascendens	dx	3	mucinous	pT3 pN2b pM1b	IV	1	0	0	0.826831	No
55	F	sigmoideum	sin	3	NOS	pT3 pN2a	III	0	0.9	0	5.33607	Yes
67	M	rectosigmoideum	sin	2	NOS	pT3 pN2a	III	0	1	0	1.16632	No
80	M	cecum	dx	3	NOS	pT4 pN1	III	0	1	0	2.29706	No
85	F	sigmoideum	sin	2	NOS	pT2 pN0	I	0	1	0	0.194387	No
78	F	ascendens	dx	2	NOS	pT3 N0	II	0	0.4	0	5.45927	Yes
80	F	rectosigmoideum	sin	2	NOS	pT3 pN1b	III	0.01	0.8	0	7.62765	Yes
61	M	hepatic flexure	dx	2	NOS	pT3 pN0	II	0	0.75	0	6.94867	Yes
82	F	rectosigmoideum	sin	2	NOS	pT3 pN0	II	0	0.6	0	0.145106	No
61	F	rectosigmoideum	sin	2	NOS	pT2 pN0	I	0	0.9	0	6.86927	Yes
94	F	hepatic flexure	dx	1	mucinous	pT3 pN0	II	0	0.05	1 (PMS2-)	0.0246407	No
79	F	multiple	dx	3	NOS	pT3 pN2b	III	0	0	1 (PMS2- MLH1-)	0.0903491	No
74	F	transversum	dx	1	mucinous	pT4b pN0	II	0	0.7	1 (PMS2- MLH1-)	6.91034	Yes
80	M	cecum	dx	1	NOS	pT4 pN0	II	0	0.8	0	6.76523	Yes
69	M	descendens	sin	2	NOS	pT3 pN1a	III	0	0	0	1.51403	No
70	F	rectosigmoideum	sin	2	NOS	pT4 pN0	II	0	0.8	0	3.42779	No
66	M	cecum	dx	3	NOS	pT3 pN0	II	0	0.8	0	7.2115	Yes
66	M	rectosigmoideum	sin	2	NOS	pT3 pN1	III	0	0.95	0	7.2115	Yes
66	F	rectosigmoideum	sin	2	NOS	pT3 pN2b	III	0	0.75	0	2.92402	No
80	M	transversum	dx	2	NOS	pT3 pN1a	III	0	0.8	0	2.99521	No
55	M	rectosigmoideum	sin	2	NOS	pT3 pN1	III	0	0.9	0	6.8501	Yes
66	M	rectosigmoideum	sin	3	mucinous	pT3 pN2	III	0.1	0.5	0	7.50171	Yes
77	M	transversum	dx	2	NOS	pT3 pN0	II	0.01	0.7	0	1.58248	No
76	F	sigmoideum	sin	2	NOS	pT3 pN0	II	0	0.6	0	1.6564	No
89	F	cecum	dx	3	NOS	pT3 pN0	II	0	0.9	1 (PMS2-)	4.47365	No
83	F	rectum	sin	2	NOS	pT3 pN1a	III	0	0.5	0	2.53251	No
76	M	rectum	sin	3	NOS	pT3 pN2a M1a	IV	1	0	0	0.44627	No
85	M	lienal flexure	dx	1	NOS	pT3 pN0	II	0	0	0	4.564	No
74	M	rectosigmoideum	sin	2	NOS	pT3 pN1b	III	0	0.7	0	3.87132	No
70	M	rectum	sin	2	NOS	pT3 pN0	II	0	0.8	0	0.744695	No
83	M	sigmoideum	sin	2	NOS	pT3 pN0	II	0	0.85	0	3.35934	No
56	M	rectosigmoideum	sin	2	NOS	pT4a pN0	II	0	0.8	0	5.0924	Yes
68	F	sigmoideum	sin	2	NOS	pT3 pN0	II	0	0.6	0	5.83436	Yes
66	F	ascendens	dx	2	NOS	pT3 pN2a	III	0.01	0.95	0	2.13279	No
76	M	hepatic flexure	dx	3	NOS	pT3 pN0	II	0	0.02	1 (PMS2- MLH1-)	7.95072	Yes
62	M	sigmoideum	sin	2	NOS	pT4a pN1b	III	0	0.5	0	6.93771	Yes
60	M	rectum	sin	2	NOS	pT3 pN0	II	0	0.9	0	7.18686	Yes
79	F	cecum	dx	1	NOS	pT1 pN0	I	0	0.6	0	7.0308	Yes
69	M	sigmoideum	sin	3	NOS	pT4a pN2b	III	0	0.9	0	1.21834	No
78	M	sigmoideum	sin	3	NOS	pT3 pN0	II	0	0.9	0	3.29911	No
-22	M	descendens	sin	2	NOS	pT2 pN0	I	0.3	0.01	1 (PMS2-)	7.36482	Yes
71	M	ascendens	dx	3	mucinous	pT4a pN2b	III	0	1	0	4.89802	No
45	F	sigmoideum	sin	2	NOS	pT3 pN0	II	0	0.5	0	6.67488	Yes
60	M	sigmoideum	sin	2	NOS	pT3 pN2b M1	IV	0	0.8	0	2.67214	No
66	M	lienal flexure	dx	2	NOS	pT3 pN0	II	0	0.05	0	7.33196	Yes
58	M	sigmoideum	sin	2	NOS	pT3 pN0	II	0	0.95	0	5.02943	Yes
66	F	cecum	dx	2	NOS	pT4a pN1a	III	1	0	0	2.71047	No
67	M	cecum	dx	2	NOS	pT3 pN1	III	0.02	0.05	0	5.09788	Yes
67	F	rectum	sin	1	NOS	pT2 pN0	I	0	0.9	1 (PMS2-)	6.83368	Yes
64	M	cecum	dx	2	NOS	pT2 pN0	I	0	0.6	0	5.92197	Yes
61	M	cecum	dx	2	NOS	pT3 N0	II	0	0.9	0	5.16632	Yes
81	M	rectum	sin	2	NOS	pT3 pN1b	III	0.02	0.9	0	0.747433	No
82	F	cecum	dx	3	NOS	pT4a pN2b	III	1	0.95	0	1.21013	No
78	F	hepatic flexure	dx	2	NOS	pT4b pN0	II	0	0	1 (PMS2- MLH1-)	6.987	Yes
76	F	rectosigmoideum	sin	2	NOS	pT3(m) pN2a M1a	IV	0	0.9	0	0.358658	No
59	M	rectum	sin	3	NOS	pT3 pN1	III	0	0.85	0	7.23614	Yes
71	F	rectum	sin	2	NOS	pT3 pN0	II	0.01	0.7	0	5.84531	Yes
74	M	sigmoideum	sin	2	NOS	pT4b pN0	II	0	0.4	1 (PMS2- MLH1-)	5.11157	Yes
71	M	rectum	sin	2	NOS	pT3 pN2a	III	0	0.9	0	6.58727	Yes
63	M	cecum	dx	2	NOS	pT3 pN1	III	0	0.25	0	7.13484	Yes
78	M	sigmoideum	sin	2	NOS	pT1 pN0	I	0	0.9	0	7.25257	Yes
62	M	sigmoideum	sin	2	NOS	pT3 pN0	II	0	0.8	0	6.72964	Yes
70	M	rectum	sin	2	NOS	pT2 pN1	III	0	1	0	5.36893	Yes
60	F	rectum	sin	3	NOS	pT3 pN1	III	0	0.65	0	1.02669	No
63	F	rectum	sin	3	mucinous	pT3 pN2	III	0	0.7	0	1.07324	No
81	F	rectum	sin	2	NOS	pT2 pN0	I	0	0.95	0	7.65777	Yes
71	M	ascendens	dx	3	NOS	pT3 pN1	III	0	1	0	6.10815	Yes
35	F	transversum	dx	2	NOS	pT3 pN1	III	0	0.4	0	8.62697	Yes
86	M	lienal flexure	dx	2	NOS	pT4a pN1a	III	0	0.3	0	6.45311	Yes
71	M	ascendens	dx	1	NOS	pT3 pN0	II	0	0.05	0	8.77481	Yes
73	F	hepatic flexure	dx	2	NOS	pT3 pN0	II	0	0.6	0	2.04244	No
61	M	ascendens	dx	3	NOS	pT4 pN2	III	0	0.8	0	8.72553	Yes
65	F	rectum	sin	1	NOS	pT3 pN0	II	0	1	0	8.43532	Yes
45	M	ascendens	dx	2	NOS	pT3 pN0	II	0	0.2	0	8.66256	Yes
72	F	rectum	sin	2	NOS	pT2 pN0	I	0	0.5	0	6.48323	Yes
59	M	sigmoideum	sin	3	NOS	pT3p N0	II	0.1	0.7	0	7.72348	Yes
73	M	rectum	sin	3	NOS	pT3 pN1	III	0.02	0.25	0	7.12663	Yes
76	M	rectum	sin	2	NOS	pT3 pN0	II	0	0.4	0	2.23682	No
64	F	cecum	dx	3	mucinous	pT3 pN2	III	0	0.8	0	8.13963	Yes
55	M	sigmoideum	sin	2	NOS	pT3 pN0	II	0	1	0	7.10746	Yes
63	M	sigmoideum	sin	3	NOS	pT4 pN1 pM1	IV	0	1	1 (MSH2-)	7.55099	Yes
77	M	rectum	sin	3	NOS	pT3 pN0	II	0	0.9	0	1.31691	No
51	M	rectum	sin	3	NOS	pT3 N1	III	0	1	0	7.99179	Yes
89	F	rectum	sin	2	NOS	pT3 pN0	II	0	1	0	8.04107	Yes
51	M	rectum	sin	3	NOS	pT3 pN0	II	0.2	0.8	0	7.36482	Yes
73	M	sigmoideum	sin	2	NOS	pT4 pN2	III	0	1	0	5.62902	Yes
69	F	ascendens	dx	3	NOS	pT4a pN2a	III	0	0.05	1 (PMS2-)	7.38125	Yes
61	F	rectosigmoideum	sin	3	mucinous	pT3 pN0	II	0	1	0	6.02875	Yes
47	M	rectum	sin	2	NOS	pT2 pN1	III	0	1	0	8.3258	Yes
70	M	hepatic flexure	dx	2	NOS	pT2 pN0	I	0	1	0	7.8768	Yes
81	M	ascendens	dx	3	signet ring	pT4a pN2b pM1b	IV	0	0.95	0	0.971937	No
57	M	rectum	sin	2	NOS	ypT2 pN0	I	0	0.6	0	6.15195	Yes
77	M	rectum	sin	2	NOS	pT2 pN1a	III	0	1	0	7.62765	Yes
66	F	rectum	sin	2	NOS	pT3 pN1a	III	0	0.9	0	8.41615	Yes
76	M	sigmoideum	sin	2	NOS	pT3 pN0	II	0	0	0	6.36824	Yes
55	F	rectum	sin	2	NOS	ypT3 N1b	III	0	0.7	0	7.7399	Yes
67	M	cecum	dx	1	NOS	pT1 pN0	I	1	0	0	9.03491	Yes
52	F	rectosigmoideum	sin	2	NOS	pT4a pN0	II	0	1	0	7.93155	Yes
53	M	ascendens	dx	2	NOS	pT3 pN2	III	0	0.7	0	7.80014	Yes
74	F	ascendens	dx	2	NOS	pT3 pN0	II	0	0.05	1 (PMS2- MLH1-)	7.00068	Yes
80	F	cecum	dx	2	NOS	pT2 pN0	I	0	0.5	1 (PMS2- MLH1-)	7.92608	Yes
77	F	lienal flexure	dx	2	NOS	pT3 pN1b	III	0	1	0	0.731006	No
70	M	transversum	dx	2	NOS	pT4b pN2b pM1	IV	0	0.9	0	0.558522	No
49	F	rectum	sin	2	NOS	pT1 pN0	I	0	0.8	0	8.20808	Yes
67	M	descendens	sin	2	NOS	pT3 pN1c	III	0	0.8	0	8.24641	Yes
61	M	rectosigmoideum	sin	3	NOS	pT3 pN0	II	0	0.2	0	6.68036	Yes
61	M	sigmoideum	sin	2	NOS	pT3 N1b M1a	IV	0	0.3	0	1.65092	No
67	F	lienal flexure	dx	3	NOS	pT3 pN1b	III	0	0.2	0	8.44353	Yes
66	M	cecum	dx	2	NOS	pT3 pN0	II	0	0.6	0	3.35934	No
65	F	sigmoideum	sin	2	NOS	pT3 pN1a M1a	IV	0	0.01	0	2.53525	No
80	M	ascendens	dx	2	NOS	pT4b pN1a	III	0	0.01	1 (PMS2- MLH1-)	8.95277	Yes
54	M	rectum	sin	2	NOS	pT3 pN0	II	0	0.6	0	1.73306	No
50	F	rectosigmoideum	sin	2	NOS	pT4a pN1a M1a	IV	0	0.9	0	2.45585	No
69	M	hepatic flexure	dx	2	NOS	pT4b pN0	II	0	0.5	1 (MLH1-. PMS2-)	7.72621	Yes
72	F	ascendens	dx	2	NOS	pT3 pN0	II	1	0	1 (PMS2- MLH1-)	1.30048	No
70	M	rectum	sin	2	NOS	pT3 pN0	II	0	0.8	0	8.37509	Yes
68	M	hepatic flexure	dx	2	NOS	pT3 pN1b V2 M1a	IV	0	0.2	0	2.12183	No
58	F	ascendens	dx	2	NOS	pT3 pN2a pMX	III	0	0	0	5.39904	Yes
61	F	hepatic flexure	dx	2	NOS	pT3 N1b	III	0	0.8	0	0.758385	No
62	F	rectosigmoideum	sin	2	NOS	pT3 pN2a	III	0	0.2	0	5.9822	Yes
80	F	ascendens	dx	3	NOS	pT3 pN2b	III	0	0.9	0	0.40794	No
59	M	cecum	dx	2	NOS	pT3 pN2a M1a	IV	0	0.6	0	8.65161	Yes
75	M	cecum	dx	2	NOS	pT3 pN0	II	0	0.8	0	4.50924	NA
64	F	sigmoideum	sin	3	NOS	pT3 pN2b	III	0.3	0.1	0	1.98494	No
68	M	rectum	sin	1	NOS	pT2 pN0	I	0	1	0	8.19986	Yes
55	F	rectum	sin	3	NOS	pT2 pN0	I	0	0.7	0	7.88501	Yes
69	M	rectosigmoideum	sin	2	NOS	pT3 pN0	II	0	0.7	0	7.70157	Yes
66	M	sigmoideum	sin	3	NOS	pT4 N2a	III	0	1	0	0.673511	No
86	F	sigmoideum	sin	2	NOS	pT4b pN1b	III	0	0.6	0	0.0574949	No
60	M	ascendens	dx	3	NOS	pT3 pN0 pM1b	IV	0	0.6	0	3.02259	No
61	F	sigmoideum	sin	2	NOS	pT4b pN1a	III	0	0.6	0	0.52293	No
76	F	sigmoideum	sin	3	NOS	pT4a pN2b V2 pM1a	IV	0	0.1	0	0.0711841	No
82	M	rectum	sin	2	NOS	pT2 pN0	I	0.4	0.6	0	8.18344	Yes
82	M	cecum	dx	2	NOS	pT3 pN0	II	0	0	0	8.21903	Yes
72	F	sigmoideum	sin	3	NOS	pT3 pN1b	III	0.05	0	0	7.34565	Yes
58	M	rectum	sin	2	NOS	ypT3 pN1a	III	0	0.9	0	7.79466	Yes
51	F	cecum	dx	3	NOS	pT4a pN2b M1a	IV	0	0.9	0	1.86721	No
72	F	cecum	dx	3	NOS	pT3 pN2a V1 M1a	IV	0	0.9	0	0.284736	No
67	M	rectosigmoideum	sin	2	NOS	pT3 pN1b	III	0	0.8	0	2.08077	No
73	F	sigmoideum	sin	2	NOS	pT3 pN0	II	0	0.1	0	4.18344	NA
62	M	cecum	dx	2	NOS	pT3 pN1b	III	0	0.9	0	2.28884	No
64	F	cecum	dx	3	NOS	pT3pN1a	III	0	0.9	0	7.37303	Yes
86	M	rectosigmoideum	sin	2	NOS	pT2pN0	I	0	0.9	0	2.1848	No
59	M	hepatic flexure	dx	3	signet ring	pT3 pN2b pM1b	IV	0	1	0	0.903491	No
70	M	descendens	sin	2	NOS	pT3 N0	II	0	0.7	0	6.5681	Yes
49	F	ascendens	dx	3	NOS	pT3 pN2b	III	0	0.2	0	0.621492	No
89	F	cecum	dx	3	NOS	pT3 pN0	II	0	0.02	0	7.57837	Yes
82	F	sigmoideum	sin	2	NOS	pT3 pN0	II	0	0.4	0	6.69131	Yes
72	F	sigmoideum	sin	2	NOS	pT2 pN0	I	0	0.25	0	0.479124	No
58	M	sigmoideum	sin	2	NOS	pT3 pN2a	III	0	0.2	0	6.39014	Yes
78	M	rectum	sin	2	NOS	pT3 pN1a	III	0	0.9	0	3.34292	NA
75	F	cecum	dx	2	NOS	pT4a pN1b	III	0	0.5	0	1.577	No
70	M	sigmoideum	sin	2	NOS	pT2 pN1a	III	0	0.9	0	6.65024	Yes
64	M	rectum	sin	2	NOS	pT3 pN0	II	0	0.3	0	1.1499	No
74	F	cecum	dx	2	NOS	pT3 pN2a	III	0	0.9	0	5.18549	Yes
63	F	rectum	sin	2	NOS	pT3 pN0	II	0	0.1	0	7.43053	Yes
59	F	ascendens	dx	3	NOS	pT3 pN1a	III	0	0.9	0	3.41136	No
62	F	rectum	NOS	2	NOS	pT2 pN1b	III	0	0.9	0	3.18686	No
83	M	cecum	dx	2	NOS	pT3 pN0	II	0	0.01	0	6.87748	Yes
83	F	sigmoideum	sin	2	NOS	pT3 pN0	II	0	0.7	0	6.36824	Yes
70	F	ascendens	dx	3	NOS	pT3pN2b	III	0.5	0.8	0	1.30322	No
65	M	rectum	sin	3	NOS	pT3 pN2a M1a	IV	0	1	0	1.38809	No
64	M	sigmoideum	sin	2	NOS	pT2 pN0	I	0	0.8	0	2.89665	NA
83	M	ascendens	dx	2	NOS	pT4a pN0	II	0	1	0	6.99521	Yes
80	F	cecum	dx	2	NOS	pT3 pN1b	III	0	0.9	0	6.71595	Yes
91	M	ascendens	dx	3	NOS	pT3 p N1 M1a	IV	0	1	0	0.799452	No
64	F	rectum	sin	3	NOS	pT3 pN1a	III	0	0	0	5.84805	Yes
71	M	sigmoideum	sin	1	NOS	pT1 pN0	I	0	0.9	0	7.06366	Yes
72	M	transversum	dx	3	mucinous	pT3 pN2a	III	0	0.9	0	7.07461	Yes
78	M	rectum	sin	3	NOS	pT4 pN2b M1a	IV	0	0.7	0	0.706366	No
60	M	descendens	sin	2	NOS	pT3 pN1a	III	0	0.6	0	2.44216	No
68	M	sigmoideum	sin	2	NOS	pT3 pN0	II	0	0.02	0	6.99247	Yes
68	M	cecum	dx	2	NOS	pT3 pN0	II	0	0.7	1 (MLH1- PMS2-)	7.154	Yes
87	F	cecum	dx	3	NOS	pT3 pN2a	III	0.3	0.9	0	2.49692	No
75	F	cecum	dx	3	NOS	pT4a pN1a	III	0	0.9	0	6.42574	Yes
63	F	rectum	sin	2	NOS	pT2 pN2a	III	0	0.6	0	6.95688	Yes
51	F	rectum	sin	3	NOS	pT2 pN0	I	0	0.75	0	6.49966	Yes
67	M	cecum	dx	3	NOS	pT3 pN0	II	0	0	1 (MLH1- PMS2-)	7.12936	Yes
51	F	descendens	sin	3	NOS	pT4a pN1a	III	0	0.7	0	4.54483	NA
56	F	rectum	sin	2	NOS	pT2 pN2a	III	0	0.6	0	5.86995	Yes
87	F	transversum	dx	2	NOS	pT3 pN0	II	0	0.02	0	4.82409	No
67	F	rectum	sin	2	NOS	pT3 pN1b	III	0	1	0	7.1102	Yes
86	F	cecum	dx	3	NOS	pT4b pN1b pM1b	IV	0	0	1 (MLH1-. PMS2-)	1.15537	No
86	M	cecum	dx	3	NOS	pT3 pN0	II	0	0.5	0	0.936345	No
64	M	rectum	sin	2	NOS	pT2 pN0	I	0	0.9	0	7.04997	Yes
66	F	rectum	sin	2	NOS	pT2 ypN0	I	0	1	0	3.54278	NA
59	M	lienal flexure	dx	2	NOS	pT3 pN0 M1a	IV	0	0.4	0	1.40452	No
68	M	rectosigmoideum	sin	2	NOS	pT3 pN0 M1a	IV	0	0.8	0	4.7666	No
83	M	rectosigmoideum	sin	2	NOS	pT3 pN0	II	0	0.5	0	6.83915	Yes
76	F	cecum	dx	2	NOS	pT4a pN1b pM1b	IV	1	0.06	0	0.459959	No
55	M	cecum	dx	2	NOS	pT2 pN0	I	0	0.4	0	6.86379	Yes
69	M	rectum	sin	2	NOS	ypT2 ypN2a	III	0	1	0	6.59001	Yes
52	F	sigmoideum	sin	3	NOS	pT3 pN0	II	0	0.9	0	5.48665	Yes
70	M	sigmoideum	sin	1	NOS	pT3 pN0	II	0.05	1	0	3.11841	No
40	M	sigmoideum	sin	3	NOS	pT3 pN1a pM1a	IV	0	1	0	2.18754	No
67	F	rectosigmoideum	sin	2	NOS	pT2 pN0	I	0	0.6	0	6.81725	Yes
